# Supplementary material for: Comparative analysis of chromatin landscape in regulatory regions of human housekeeping and tissue specific genes
Source: BMC Bioinformatics. 2005 May 26;6:126. doi: 10.1186/1471-2105-6-126 (PMC1173084; doi:10.1186/1471-2105-6-126)
Supplement: Additional File 1 — gene list and expression levels of housekeeping genes, gene list and expression levels of tissue specific genes. 'supplementaryfile1.xls' contains the list of housekeeping and tissue specific genes and their expression levels used for the analysis. [file 1471-2105-6-126-S1.xls]

## Sheet: HKG_list
Gene list of housekeeping genes
S. No.	Transcript ID_ housekeeping genes	Affymetrix expression units	Log 10 expression levels
1	NM_002167	1192	3.07628
2	NM_003860	1303	3.11494
3	NM_015399	476	2.67761
4	NM_004584	860	2.9345
5	NM_000802	514	2.71096
6	NM_001004	5924	3.77262
7	NM_002300	4144	3.61742
8	NM_002046	828	2.91803
9	NM_133476	448	2.65128
10	NM_005439	697	2.84323
11	NM_004373	5529	3.74265
12	NM_016237	935	2.97081
13	NM_002635	2310	3.36361
14	NM_001843	535	2.72835
15	NM_001785	391	2.59218
16	NM_006082	4261	3.62951
17	NM_003217	1766	3.24699
18	NM_002624	1718	3.23502
19	NM_001487	313	2.49554
20	NM_015292	475	2.67669
21	NM_021019	5933	3.77327
22	NM_014255	505	2.70329
23	NM_005594	3678	3.56561
24	NM_005726	408	2.61066
25	NM_000239	796	2.90091
26	NM_005719	949	2.97727
27	NM_004515	1000	3
28	NM_001344	812	2.90956
29	NM_004643	502	2.7007
30	NM_006156	867	2.93802
31	NM_020195	612	2.78675
32	NM_020529	922	2.96473
33	NM_004926	1168	3.06744
34	NM_006694	2394	3.37912
35	NM_004450	1028	3.01199
36	NM_012111	717	2.85552
37	NM_004048	4992	3.69827
38	NM_006118	1493	3.17406
39	NM_001003	10300	4.01284
40	NM_017828	546	2.73719
41	NM_001502	572	2.7574
42	NM_005954	2311	3.3638
43	NM_001111	1036	3.01536
44	NM_005550	603	2.78032
45	NM_007363	1708	3.23249
46	NM_014761	679	2.83187
47	NM_000975	6060	3.78247
48	NM_002434	1808	3.2572
49	NM_000999	8302	3.91918
50	NM_006445	1384	3.14114
51	NM_005698	602	2.7796
52	NM_020360	3645	3.5617
53	NM_000937	753	2.87679
54	NM_018955	6074	3.78347
55	NM_000981	6997	3.84491
56	NM_003145	1265	3.10209
57	NM_005801	1058	3.02449
58	NM_003766	948	2.97681
59	NM_000988	6101	3.7854
60	NM_005175	1266	3.10243
61	NM_007067	510	2.70757
62	NM_000269	887	2.94792
63	NM_002512	2553	3.40705
64	NM_005998	1098	3.0406
65	NM_002308	888	2.94841
66	NM_000529	420	2.62325
67	NM_004494	1385	3.14145
68	NM_004046	1348	3.12969
69	NM_000985	4369	3.64038
70	NM_005786	1435	3.15685
71	NM_000175	1633	3.21299
72	NM_001863	1719	3.23528
73	NM_001281	1066	3.02776
74	NM_003779	565	2.75205
75	NM_002812	942	2.97405
76	NM_003573	740	2.86923
77	NM_004596	734	2.8657
78	NM_001022	6683	3.82497
79	NM_021642	772	2.88762
80	NM_002088	535	2.72835
81	NM_012099	472	2.67394
82	NM_004597	1136	3.05538
83	NM_004069	979	2.99078
84	NM_000979	4417	3.64513
85	NM_006666	690	2.83885
86	NM_033142	773	2.88818
87	NM_001015	7614	3.88161
88	NM_001536	832	2.92012
89	NM_014225	1687	3.22712
90	NM_001013	6868	3.83683
91	NM_001009	6739	3.8286
92	NM_003465	561	2.74896
93	NM_014453	597	2.77597
94	NM_001728	1508	3.1784
95	NM_003021	488	2.68842
96	NM_001130	2395	3.37931
97	NM_005105	785	2.89487
98	NM_006623	888	2.94841
99	NM_002743	691	2.83948
100	NM_004146	967	2.98543
101	NM_024069	573	2.75815
102	NM_007263	1272	3.10449
103	NM_003430	716	2.85491
104	NM_015318	405	2.60746
105	NM_002002	969	2.98632
106	NM_006351	717	2.85552
107	NM_005001	806	2.90634
108	NM_013310	1319	3.12024
109	NM_001689	1152	3.06145
110	NM_012100	419	2.62221
111	NM_002823	3723	3.57089
112	NM_006066	879	2.94399
113	NM_003466	901	2.95472
114	NM_001862	1087	3.03623
115	NM_000182	609	2.78462
116	NM_004718	1013	3.00561
117	NM_007008	1267	3.10278
118	NM_002954	4156	3.61868
119	NM_005917	1724	3.23654
120	NM_006333	740	2.86923
121	NM_003096	687	2.83696
122	NM_006429	1434	3.15655
123	NM_003091	1609	3.20656
124	NM_006899	565	2.75205
125	NM_003915	698	2.84386
126	NM_001697	1155	3.06258
127	NM_001696	784	2.89432
128	NM_002415	3774	3.5768
129	NM_004121	412	2.6149
130	NM_003753	1363	3.1345
131	NM_021974	1169	3.06781
132	NM_012407	553	2.74273
133	NM_014944	1620	3.20952
134	NM_014508	816	2.91169
135	NM_000967	7416	3.87017
136	NM_001675	1392	3.14364
137	NM_003365	1026	3.01115
138	NM_000994	9523	3.97877
139	NM_005787	458	2.66087
140	NM_006010	617	2.79029
141	NM_000992	6060	3.78247
142	NM_001660	1014	3.00604
143	NM_014654	1082	3.03423
144	NM_002070	1877	3.27346
145	NM_002948	5450	3.7364
146	NM_003973	3135	3.49624
147	NM_000995	5424	3.73432
148	NM_002494	2247	3.3516
149	NM_000997	6689	3.82536
150	NM_001207	3348	3.52479
151	NM_001867	3004	3.4777
152	NM_013232	816	2.91169
153	NM_003314	651	2.81358
154	NM_003339	514	2.71096
155	NM_002622	658	2.81823
156	NM_002488	689	2.83822
157	NM_005219	592	2.77232
158	NM_014228	1037	3.01578
159	NM_005617	7764	3.89009
160	NM_005340	2270	3.35603
161	NM_004893	788	2.89653
162	NM_005520	2234	3.34908
163	NM_002406	893	2.95085
164	NM_006098	7556	3.87829
165	NM_001865	1818	3.25959
166	NM_005891	911	2.95952
167	NM_002793	2084	3.3189
168	NM_003526	2232	3.34869
169	NM_014724	719	2.85673
170	NM_000841	1369	3.1364
171	NM_003131	664	2.82217
172	NM_007355	4119	3.61479
173	NM_001016	8265	3.91724
174	NM_001069	1013	3.00561
175	NM_019059	2364	3.37365
176	NM_012412	1070	3.02938
177	NM_004889	1513	3.17984
178	NM_004231	997	2.9987
179	NM_014302	644	2.80889
180	NM_004436	659	2.81889
181	NM_003406	2008	3.30276
182	NM_002467	537	2.72997
183	NM_006283	867	2.93802
184	NM_014420	426	2.62941
185	NM_005997	505	2.70329
186	NM_003801	776	2.88986
187	NM_006289	1811	3.25792
188	NM_001833	1315	3.11893
189	NM_002796	1229	3.08955
190	NM_004888	928	2.96755
191	NM_002799	545	2.7364
192	NM_005347	1111	3.04571
193	NM_012127	1051	3.0216
194	NM_031420	476	2.67761
195	NM_005157	777	2.89042
196	NM_013318	485	2.68574
197	NM_014694	532	2.72591
198	NM_003334	1351	3.13066
199	NM_004651	1950	3.29003
200	NM_001654	846	2.92737
201	NM_006743	2949	3.46967
202	NM_004541	2307	3.36305
203	NM_002946	537	2.72997
204	NM_004552	936	2.97128
205	NM_032348	553	2.74273
206	NM_000969	4653	3.66773
207	NM_001026	5701	3.75595
208	NM_006659	701	2.84572
209	NM_014696	746	2.87274
210	NM_001494	1352	3.13098
211	NM_001017	5430	3.7348
212	NM_006595	1173	3.0693
213	NM_004308	893	2.95085
214	NM_004356	3638	3.56086
215	NM_003754	1585	3.20003
216	NM_003186	1209	3.08243
217	NM_002794	1304	3.11528
218	NM_032801	624	2.79518
219	NM_022830	6021	3.77967
220	NM_014610	1293	3.1116
221	NM_004074	3188	3.50352
222	NM_017670	999	2.99957
223	NM_001997	3898	3.59084
224	NM_002419	535	2.72835
225	NM_005507	5155	3.71223
226	NM_002080	1000	3
227	NM_001537	874	2.94151
228	NM_001743	4675	3.66978
229	NM_001418	3646	3.56182
230	NM_004907	1249	3.09656
231	NM_001155	718	2.85612
232	NM_003757	622	2.79379
233	NM_003952	476	2.67761
234	NM_012423	9545	3.97978
235	NM_004156	1195	3.07737
236	NM_006013	10721	4.03024
237	NM_012179	865	2.93702
238	NM_001328	798	2.902
239	NM_003969	1197	3.07809
240	NM_002455	845	2.92686
241	NM_005870	1651	3.21775
242	NM_003562	517	2.71349
243	NM_012138	504	2.70243
244	NM_014231	745	2.87216
245	NM_002107	9328	3.96979
246	NM_001250	524	2.71933
247	NM_006570	903	2.95569
248	NM_005216	1421	3.15259
249	NM_006423	1706	3.23198
250	NM_000516	4358	3.63929
251	NM_001018	6261	3.79664
252	NM_002574	2241	3.35044
253	NM_007286	1349	3.13001
254	NM_003089	1672	3.22324
255	NM_002355	388	2.58883
256	NM_005884	375	2.57403
257	NM_002140	2429	3.38543
258	NM_003134	2911	3.46404
259	NM_021107	828	2.91803
260	NM_014402	2805	3.44793
261	NM_007278	2335	3.36829
262	NM_001028	4683	3.67052
263	NM_000884	1288	3.10992
264	NM_018975	684	2.83506
265	NM_007359	975	2.989
266	NM_002085	1279	3.10687
267	NM_005112	809	2.90795
268	NM_005022	2793	3.44607
269	NM_001183	1089	3.03703
270	NM_001950	956	2.98046
271	NM_006830	1489	3.17289
272	NM_014623	548	2.73878
273	NM_001788	1340	3.1271
274	NM_002967	545	2.7364
275	NM_004068	2188	3.34005
276	NM_002138	1157	3.06333
277	NM_000858	1166	3.0667
278	NM_004255	853	2.93095
279	NM_003321	1543	3.18837
280	NM_003755	1085	3.03543
281	NM_005731	2262	3.35449
282	NM_006268	784	2.89432
283	NM_001914	667	2.82413
284	NM_014901	1999	3.30081
285	NM_004499	654	2.81558
286	NM_005494	923	2.9652
287	NM_003475	413	2.61595
288	NM_001687	1167	3.06707
289	NM_006262	484	2.68485
290	NM_001909	1512	3.17955
291	NM_013234	1056	3.02366
292	NM_001664	4050	3.60746
293	NM_006808	679	2.83187
294	NM_007144	798	2.902
295	NM_006003	951	2.97818
296	NM_004890	618	2.79099
297	NM_015343	933	2.96988
298	NM_014891	1045	3.01912
299	NM_007262	1514	3.18013
300	NM_005103	672	2.82737
301	NM_002733	497	2.69636
302	NM_001749	1308	3.11661
303	NM_001053	423	2.62634
304	NM_006354	1060	3.02531
305	NM_021975	767	2.8848
306	NM_005273	1478	3.16967
307	NM_000034	3425	3.53466
308	NM_000183	1087	3.03623
309	NM_001355	631	2.80003
310	NM_002631	1009	3.00389
311	NM_006815	1642	3.21537
312	NM_001020	7477	3.87373
313	NM_005545	796	2.90091
314	NM_006004	1285	3.1089
315	NM_005165	1052	3.02202
316	NM_004960	1019	3.00817
317	NM_007103	803	2.90472
318	NM_001967	2935	3.46761
319	NM_001001	1740	3.24055
320	NM_001436	1408	3.1486
321	NM_007104	3006	3.47799
322	NM_000291	2727	3.43569
323	NM_001760	676	2.82995
324	NM_020151	1562	3.19368
325	NM_004649	585	2.76716
326	NM_005080	1772	3.24846
327	NM_006032	1540	3.18752
328	NM_007285	1265	3.10209
329	NM_014916	772	2.88762
330	NM_004517	654	2.81558
331	NM_005548	1193	3.07664
332	NM_006801	1270	3.1038
333	NM_004047	1212	3.0835
334	NM_001247	495	2.69461
335	NM_017510	1032	3.01368
336	NM_000801	4273	3.63073
337	NM_005566	2105	3.32325
338	NM_012106	760	2.88081
339	NM_017432	1509	3.17869
340	NM_000454	1739	3.2403
341	NM_006817	910	2.95904
342	NM_001659	1327	3.12287
343	NM_006513	1130	3.05308
344	NM_006362	729	2.86273
345	NM_019884	963	2.98363
346	NM_004894	704	2.84757
347	NM_001420	1070	3.02938
348	NM_001014	8074	3.90709
349	NM_003795	1426	3.15412
350	NM_004176	632	2.80072
351	NM_000431	753	2.87679
352	NM_003680	535	2.72835
353	NM_033546	1231	3.09026
354	NM_000918	2719	3.43441
355	NM_006221	561	2.74896
356	NM_002315	469	2.67117
357	NM_004781	684	2.83506
358	NM_006826	1917	3.28262
359	NM_002473	1381	3.14019
360	NM_006782	712	2.85248
361	NM_000356	673	2.82802
362	NM_003016	1476	3.16909
363	NM_004910	869	2.93902
364	NM_001746	1923	3.28398
365	NM_024798	2142	3.33082
366	NM_001064	1139	3.05652
367	NM_005718	433	2.63649
368	NM_006597	1650	3.21748
369	NM_003404	1144	3.05843
370	NM_001469	1684	3.22634
371	NM_021074	539	2.73159
372	NM_000405	1250	3.09691
373	NM_001667	965	2.98453
374	NM_014604	748	2.8739
375	NM_007209	3463	3.53945
376	NM_001662	724	2.85974
377	NM_014874	453	2.6561
378	NM_002818	697	2.84323
379	NM_021960	961	2.98272
380	NM_004952	505	2.70329
381	NM_003379	1356	3.13226
382	NM_005839	745	2.87216
383	NM_005456	885	2.94694
384	NM_003769	1207	3.08171
385	NM_004759	641	2.80686
386	NM_003405	2195	3.34143
387	NM_000973	8138	3.91052
388	NM_006833	1338	3.12646
389	NM_003329	1002	3.00087
390	NM_002654	2474	3.3934
391	NM_016457	662	2.82086
392	NM_005561	2865	3.45712
393	NM_032635	1121	3.04961
394	NM_014281	632	2.80072
395	NM_005762	1473	3.1682
396	NM_014390	867	2.93802
397	NM_144582	712	2.85248
398	NM_004168	1106	3.04376
399	NM_015024	559	2.74741
400	NM_001101	6988	3.84435
401	NM_006039	564	2.75128
402	NM_000754	845	2.92686
403	NM_002227	990	2.99564
404	NM_021103	1890	3.27646
405	NM_001619	695	2.84198
406	NM_004924	1187	3.07445
407	NM_012227	494	2.69373
408	NM_000398	2190	3.34044
409	NM_014754	930	2.96848
410	NM_021953	567	2.75358
411	NM_004785	455	2.65801
412	NM_004710	1414	3.15045
413	NM_005370	682	2.83378
414	NM_016532	1529	3.18441
415	NM_002568	3199	3.50501
416	NM_020150	581	2.76418
417	NM_002815	536	2.72916
418	NM_006936	1187	3.07445
419	NM_003906	430	2.63347
420	NM_012102	940	2.97313
421	NM_030662	663	2.82151
422	NM_006145	667	2.82413
423	NM_003899	558	2.74663
424	NM_004039	2417	3.38328
425	NM_004161	2163	3.33506
426	NM_030796	572	2.7574
427	NM_015646	736	2.86688
428	NM_007245	564	2.75128
429	NM_005418	2305	3.36267
430	NM_002444	1798	3.25479
431	NM_014630	750	2.87506
432	NM_001642	1341	3.12743
433	NM_001848	757	2.8791
434	NM_002048	940	2.97313
435	NM_002032	2616	3.41764
436	NM_003746	2758	3.44059
437	NM_001834	447	2.65031
438	NM_001360	653	2.81491
439	NM_006148	1067	3.02816
440	NM_005180	732	2.86451
441	NM_006349	591	2.77159
442	NM_006888	2161	3.33465
443	NM_016292	615	2.78888
444	NM_003345	1283	3.10823
445	NM_144565	5319	3.72583
446	NM_002686	501	2.69984
447	NM_001273	775	2.8893
448	NM_001861	2738	3.43743
449	NM_014774	604	2.78104
450	NM_001428	3668	3.56443
451	NM_005381	2043	3.31027
452	NM_000214	536	2.72916
453	NM_005745	1525	3.18327
454	NM_004285	646	2.81023
455	NM_001823	1407	3.14829
456	NM_006688	3604	3.55678
457	NM_002539	1361	3.13386
458	NM_007108	1192	3.07628
459	NM_001694	2105	3.32325
460	NM_024112	598	2.7767
461	NM_006086	2239	3.35005
462	NM_003815	771	2.88705
463	NM_006389	1076	3.03181
464	NM_002375	717	2.85552
465	NM_006401	2354	3.37181
466	NM_007369	963	2.98363
467	NM_004729	963	2.98363
468	NM_006703	566	2.75282
469	NM_002648	1052	3.02202
470	NM_023009	2025	3.30643
471	NM_006356	1047	3.01995
472	NM_006368	533	2.72673
473	NM_001658	2195	3.34143
474	NM_004394	623	2.79449
475	NM_005984	620	2.79239
476	NM_001440	592	2.77232
477	NM_001894	613	2.78746
478	NM_004142	695	2.84198
479	NM_014972	1011	3.00475
480	NM_004404	1571	3.19618
481	NM_001120	935	2.97081
482	NM_002636	640	2.80618
483	NM_006612	600	2.77815
484	NM_000367	1574	3.197
485	NM_004309	1358	3.1329
486	NM_003132	1093	3.03862
487	NM_003313	440	2.64345
488	NM_004689	506	2.70415
489	NM_002792	728	2.86213
490	NM_001904	1165	3.06633
491	NM_006372	704	2.84757
492	NM_004587	658	2.81823
493	NM_006867	1255	3.09864
494	NM_004339	1200	3.07918
495	NM_001916	895	2.95182
496	NM_015680	976	2.98945
497	NM_002939	726	2.86094
498	NM_005629	628	2.79796
499	NM_021128	1524	3.18298
500	NM_002149	1026	3.01115
501	NM_006755	874	2.94151
502	NM_004930	1183	3.07298
503	NM_003576	769	2.88593
504	NM_004383	899	2.95376
505	NM_002383	2580	3.41162
506	NM_000199	565	2.75205
507	NM_006796	724	2.85974
508	NM_017797	1030	3.01284
509	NM_005354	4967	3.69609
510	NM_001810	532	2.72591
511	NM_000100	1422	3.1529
512	NM_007100	2623	3.4188
513	NM_001493	1387	3.14208
514	NM_024011	430	2.63347
515	NM_021134	771	2.88705
516	NM_003377	649	2.81224
517	NM_006442	561	2.74896
518	NM_000020	849	2.92891
519	NM_001958	NA
520	NM_001961	NA
521	NM_002808	NA
522	NM_002809	NA
523	NM_007182	NA
524	NM_004898	NA
525	NM_032378	NA
Out of 525, 7 genes did not have expression data.Hence they were excluded from expression analysis.
NA means expression levels were not available.
All the data of Housekeeping genes was obtained from Eisenberg et.al.

## Sheet: TSG_list
Gene list of tissuespecifc genes
S.No.	Transcript ID-tissue specific genes	Affymetrix expression units	Log 10 expression levels
1	NM_000078	466	2.66839
2	NM_000123	208	2.31806
3	NM_000154	1206	3.08135
4	NM_000198	8776	3.9433
5	NM_000219	204	2.30963
6	NM_000220	535	2.72835
7	NM_000227	408	2.61066
8	NM_000228	233	2.36736
9	NM_000231	250	2.39794
10	NM_000288	203	2.3075
11	NM_000294	406	2.60853
12	NM_000307	219	2.34044
13	NM_000315	949	2.97727
14	NM_000325	213	2.32838
15	NM_000338	595	2.77452
16	NM_000350	214	2.33041
17	NM_000364	5970	3.77597
18	NM_000392	355	2.55023
19	NM_000399	367	2.56467
20	NM_000415	398	2.59988
21	NM_000441	3714	3.56984
22	NM_000448	301	2.47857
23	NM_000482	1729	3.23779
24	NM_000486	734	2.8657
25	NM_000490	255	2.40654
26	NM_000502	711	2.85187
27	NM_000503	212	2.32634
28	NM_000531	211	2.32428
29	NM_000539	216	2.33445
30	NM_000549	6147	3.78866
31	NM_000554	215	2.33244
32	NM_000572	214	2.33041
33	NM_000573	237	2.37475
34	NM_000640	399	2.60097
35	NM_000673	441	2.64444
36	NM_000691	5586	3.7471
37	NM_000758	220	2.34242
38	NM_000761	1126	3.05154
39	NM_000770	4787	3.68006
40	NM_000806	279	2.4456
41	NM_000811	234	2.36922
42	NM_000823	1782	3.25091
43	NM_000862	8784	3.94369
44	NM_000952	440	2.64345
45	NM_000963	240	2.38021
46	NM_000965	316	2.49969
47	NM_001056	289	2.4609
48	NM_001059	280	2.44716
49	NM_001081	1078	3.03262
50	NM_001138	221	2.34439
51	NM_001147	244	2.38739
52	NM_001179	459	2.66181
53	NM_001188	272	2.43457
54	NM_001215	20507	4.3119
55	NM_001289	334	2.52375
56	NM_001308	417	2.62014
57	NM_001340	249	2.3962
58	NM_001351	1538	3.18696
59	NM_001422	264	2.4216
60	NM_001486	402	2.60423
61	NM_001519	216	2.33445
62	NM_001557	2559	3.40807
63	NM_001565	222	2.34635
64	NM_001612	522	2.71767
65	NM_001638	635	2.80277
66	NM_001672	2293	3.3604
67	NM_001701	545	2.7364
68	NM_001721	499	2.6981
69	NM_001726	555	2.74429
70	NM_001737	401	2.60314
71	NM_001805	570	2.75587
72	NM_001818	1890	3.27646
73	NM_001837	349	2.54283
74	NM_001851	585	2.76716
75	NM_001868	29308	4.46699
76	NM_001869	31693	4.50096
77	NM_001891	258	2.41162
78	NM_001898	30974	4.491
79	NM_001900	17638	4.24645
80	NM_001922	1763	3.24625
81	NM_001968	294	2.46835
82	NM_001977	405	2.60746
83	NM_002009	224	2.35025
84	NM_002030	268	2.42813
85	NM_002044	213	2.32838
86	NM_002052	466	2.66839
87	NM_002054	6544	3.81584
88	NM_002112	542	2.734
89	NM_002144	344	2.53656
90	NM_002146	335	2.52504
91	NM_002152	3071	3.48728
92	NM_002195	936	2.97128
93	NM_002208	284	2.45332
94	NM_002252	215	2.33244
95	NM_002256	8661	3.93757
96	NM_002258	757	2.8791
97	NM_002260	246	2.39094
98	NM_002262	332	2.52114
99	NM_002279	208	2.31806
100	NM_002282	236	2.37291
101	NM_002285	808	2.90741
102	NM_002310	224	2.35025
103	NM_002318	887	2.94792
104	NM_002407	302	2.48001
105	NM_002411	210	2.32222
106	NM_002418	237	2.37475
107	NM_002424	340	2.53148
108	NM_002497	461	2.6637
109	NM_002581	2117	3.32572
110	NM_002842	374	2.57287
111	NM_002986	203	2.3075
112	NM_002987	225	2.35218
113	NM_003044	243	2.38561
114	NM_003049	2344	3.36996
115	NM_003057	7747	3.88913
116	NM_003058	518	2.71433
117	NM_003125	290	2.4624
118	NM_003126	239	2.3784
119	NM_003176	461	2.6637
120	NM_003240	813	2.91009
121	NM_003296	2251	3.35238
122	NM_003323	312	2.49415
123	NM_003327	335	2.52504
124	NM_003356	342	2.53403
125	NM_003417	223	2.3483
126	NM_003434	216	2.33445
127	NM_003447	261	2.41664
128	NM_003452	212	2.32634
129	NM_003454	319	2.50379
130	NM_003476	3435	3.53593
131	NM_003500	640	2.80618
132	NM_003509	207	2.31597
133	NM_003530	498	2.69723
134	NM_003578	280	2.44716
135	NM_003608	235	2.37107
136	NM_003613	213	2.32838
137	NM_003643	689	2.83822
138	NM_003672	218	2.33846
139	NM_003675	209	2.32015
140	NM_003702	314	2.49693
141	NM_003715	261	2.41664
142	NM_003783	204	2.30963
143	NM_003784	362	2.55871
144	NM_003804	229	2.35984
145	NM_003853	239	2.3784
146	NM_003880	363	2.55991
147	NM_003886	1710	3.233
148	NM_003913	215	2.33244
149	NM_003946	333	2.52244
150	NM_003986	2000	3.30103
151	NM_004079	1223	3.08743
152	NM_004080	487	2.68753
153	NM_004088	939	2.97267
154	NM_004113	275	2.43933
155	NM_004157	443	2.6464
156	NM_004185	209	2.32015
157	NM_004264	224	2.35025
158	NM_004278	209	2.32015
159	NM_004288	226	2.35411
160	NM_004291	934	2.97035
161	NM_004320	461	2.6637
162	NM_004337	241	2.38202
163	NM_004345	508	2.70586
164	NM_004363	1613	3.20763
165	NM_004460	227	2.35603
166	NM_004527	296	2.47129
167	NM_004590	235	2.37107
168	NM_004591	4759	3.67752
169	NM_004624	280	2.44716
170	NM_004668	429	2.63246
171	NM_004681	206	2.31387
172	NM_004693	261	2.41664
173	NM_004757	203	2.3075
174	NM_004795	288	2.45939
175	NM_004818	234	2.36922
176	NM_004904	212	2.32634
177	NM_004908	213	2.32838
178	NM_004915	288	2.45939
179	NM_004995	384	2.58433
180	NM_004997	885	2.94694
181	NM_005024	868	2.93852
182	NM_005042	468	2.67025
183	NM_005061	810	2.90849
184	NM_005074	374	2.57287
185	NM_005078	209	2.32015
186	NM_005123	375	2.57403
187	NM_005130	205	2.31175
188	NM_005160	305	2.4843
189	NM_005191	428	2.63144
190	NM_005221	214	2.33041
191	NM_005266	216	2.33445
192	NM_005279	218	2.33846
193	NM_005364	258	2.41162
194	NM_005390	720	2.85733
195	NM_005396	28554	4.45567
196	NM_005417	328	2.51587
197	NM_005525	1229	3.08955
198	NM_005577	478	2.67943
199	NM_005584	642	2.80754
200	NM_005588	251	2.39967
201	NM_005660	284	2.45332
202	NM_005670	318	2.50243
203	NM_005741	207	2.31597
204	NM_005849	871	2.94002
205	NM_005874	680	2.83251
206	NM_005959	222	2.34635
207	NM_005972	258	2.41162
208	NM_005978	1508	3.1784
209	NM_005989	868	2.93852
210	NM_006018	470	2.6721
211	NM_006025	457	2.65992
212	NM_006144	1178	3.07115
213	NM_006149	623	2.79449
214	NM_006217	2520	3.4014
215	NM_006229	24441	4.38812
216	NM_006375	204	2.30963
217	NM_006388	263	2.41996
218	NM_006399	268	2.42813
219	NM_006414	328	2.51587
220	NM_006418	396	2.5977
221	NM_006422	1177	3.07078
222	NM_006440	313	2.49554
223	NM_006464	205	2.31175
224	NM_006493	305	2.4843
225	NM_006507	21511	4.33266
226	NM_006576	795	2.90037
227	NM_006584	1355	3.13194
228	NM_006664	228	2.35793
229	NM_006684	404	2.60638
230	NM_006798	258	2.41162
231	NM_006856	245	2.38917
232	NM_006894	512	2.70927
233	NM_006917	298	2.47422
234	NM_006919	1120	3.04922
235	NM_006952	630	2.79934
236	NM_006977	1813	3.2584
237	NM_006994	239	2.3784
238	NM_007011	544	2.7356
239	NM_007036	673	2.82802
240	NM_007053	468	2.67025
241	NM_007114	216	2.33445
242	NM_007127	429	2.63246
243	NM_007147	604	2.78104
244	NM_007152	207	2.31597
245	NM_007185	201	2.3032
246	NM_007207	209	2.32015
247	NM_007264	216	2.33445
248	NM_007272	39313	4.59454
249	NM_012130	270	2.43136
250	NM_012302	210	2.32222
251	NM_012309	450	2.65321
252	NM_012391	275	2.43933
253	NM_013242	212	2.32634
254	NM_013289	422	2.62531
255	NM_013301	310	2.49136
256	NM_013303	201	2.3032
257	NM_014005	220	2.34242
258	NM_014007	283	2.45179
259	NM_014211	381	2.58092
260	NM_014219	478	2.67943
261	NM_014257	344	2.53656
262	NM_014391	239	2.3784
263	NM_014393	205	2.31175
264	NM_014479	289	2.4609
265	NM_014622	258	2.41162
266	NM_014725	345	2.53782
267	NM_014822	231	2.36361
268	NM_014835	205	2.31175
269	NM_014860	279	2.4456
270	NM_014922	328	2.51587
271	NM_014930	208	2.31806
272	NM_014932	235	2.37107
273	NM_015072	320	2.50515
274	NM_015113	211	2.32428
275	NM_015235	223	2.3483
276	NM_015322	246	2.39094
277	NM_015377	272	2.43457
278	NM_015474	273	2.43616
279	NM_015596	404	2.60638
280	NM_015623	244	2.38739
281	NM_015698	314	2.49693
282	NM_015885	292	2.46538
283	NM_015896	1025	3.01072
284	NM_015931	240	2.38021
285	NM_016114	264	2.4216
286	NM_016116	339	2.5302
287	NM_016267	1192	3.07628
288	NM_016369	1033	3.0141
289	NM_016590	234	2.36922
290	NM_016599	2213	3.34498
291	NM_016615	390	2.59106
292	NM_016648	211	2.32428
293	NM_017528	574	2.75891
294	NM_017535	987	2.99432
295	NM_017540	248	2.39445
296	NM_017545	219	2.34044
297	NM_018074	227	2.35603
298	NM_019071	250	2.39794
299	NM_019604	244	2.38739
300	NM_019612	451	2.65418
301	NM_020140	872	2.94052
302	NM_020299	254	2.40483
303	NM_020398	1059	3.0249
304	NM_020662	352	2.54654
305	NM_020843	225	2.35218
306	NM_020997	510	2.70757
307	NM_021002	256	2.40824
308	NM_021014	471	2.67302
309	NM_021021	303	2.48144
310	NM_021048	283	2.45179
311	NM_021146	603	2.78032
312	NM_021187	271	2.43297
313	NM_021223	8520	3.93044
314	NM_021248	485	2.68574
315	NM_021784	216	2.33445
316	NM_021956	203	2.3075
317	NM_021957	276	2.44091
318	NM_022443	1771	3.24822
319	NM_022829	2800	3.44716
320	NM_024090	219	2.34044
321	NM_024490	238	2.37658
322	NM_024793	255	2.40654
323	NM_025210	212	2.32634
324	NM_030663	210	2.32222
325	NM_031418	1334	3.12516
326	NM_031483	217	2.33646
327	NM_033028	211	2.32428
328	NM_033214	2031	3.30771
329	NM_033418	202	2.30535
330	NM_080657	269	2.42975
331	NM_144586	211	2.32428
332	NM_005309	1029	3.01242
333	NM_006599	359	2.55509
334	NM_014958	260	2.41497
335	NM_001236	204	2.30963
336	NM_012429	275	2.43933
337	NM_002514	3282	3.51614
338	NM_001796	309	2.48996
339	NM_001167	240	2.38021
340	NM_014569	202	2.30535
341	NM_000369	1671	3.22298
342	NM_004263	209	2.32015
343	NM_000180	1258	3.09968
344	NM_004815	508	2.70586
345	NM_000943	281	2.44871
346	NM_004267	999	2.99957
347	NM_004875	275	2.43933
348	NM_005480	397	2.59879
349	NM_003282	366	2.56348
350	NM_002898	201	2.3032
351	NM_007354	278	2.44404
352	NM_005065	1230	3.08991
353	NM_002301	2232	3.34869
354	NM_005843	216	2.33445
355	NM_003999	213	2.32838
356	NM_005543	6115	3.7864
357	NM_030929	232	2.36549
358	NM_031899	232	2.36549
359	NM_002521	579	2.76268
360	NM_007009	1606	3.20575
361	NM_005091	206	2.31387
362	NM_020530	256	2.40824
363	NM_000387	252	2.4014
364	NM_000492	1447	3.16047
365	NM_002910	273	2.43616
366	NM_000119	822	2.91487
367	NM_001850	204	2.30963
368	NM_005679	238	2.37658
369	NM_006891	293	2.46687
370	NM_006076	562	2.74974
371	NM_006965	223	2.3483
372	NM_001057	371	2.56937
373	NM_002236	228	2.35793
374	NM_017425	1039	3.01662
375	NM_030759	1426	3.15412
376	NM_052969	326	2.51322
377	NM_002147	231	2.36361
378	NM_002486	202	2.30535
379	NM_002891	245	2.38917
380	NM_003157	496	2.69548
381	NM_001586	210	2.32222
382	NM_012253	2136	3.3296
383	NM_005509	225	2.35218
384	NM_000697	236	2.37291
385	NM_002500	1958	3.29181
386	NM_007176	379	2.57864
387	NM_015148	235	2.37107
388	NM_015340	213	2.32838
389	NM_003978	333	2.52244
390	NM_014703	298	2.47422
391	NM_001988	259	2.4133
392	NM_004646	318	2.50243
393	NM_030941	2602	3.41531
394	NM_014256	265	2.42325
395	NM_014859	215	2.33244
396	NM_002546	456	2.65896
397	NM_004819	230	2.36173
398	NM_015120	306	2.48572
399	NM_017649	212	2.32634
400	NM_001832	42804	4.63148
401	NM_018844	243	2.38561
402	NM_000084	248	2.39445
403	NM_006660	224	2.35025
404	NM_000268	238	2.37658
405	NM_001657	496	2.69548
406	NM_006383	207	2.31597
407	NM_014920	251	2.39967
408	NM_004066	324	2.51055
409	NM_005800	254	2.40483
410	NM_014640	211	2.32428
411	NM_000939	13737	4.13789
412	NM_014466	246	2.39094
413	NM_002572	208	2.31806
414	NM_004482	309	2.48996
415	NM_003943	237	2.37475
416	NM_000855	277	2.44248
417	NM_005466	202	2.30535
418	NM_024094	255	2.40654
419	NM_004969	204	2.30963
420	NM_002540	2204	3.34321
421	NM_002453	231	2.36361
422	NM_001454	462	2.66464
423	NM_014779	248	2.39445
424	NM_001956	260	2.41497
425	NM_002703	211	2.32428
426	NM_004731	228	2.35793
427	NM_006358	294	2.46835
428	NM_002784	12667	4.10267
429	NM_004631	228	2.35793
430	NM_002033	466	2.66839
431	NM_002589	313	2.49554
432	NM_001196	275	2.43933
433	NM_015559	491	2.69108
434	NM_014278	357	2.55267
435	NM_017887	207	2.31597
436	NM_000726	205	2.31175
437	NM_004918	343	2.53529
438	NM_000474	254	2.40483
439	NM_003609	280	2.44716
440	NM_003291	262	2.4183
441	NM_015112	378	2.57749
442	NM_021016	5463	3.73743
443	NM_002578	264	2.4216
444	NM_003695	608	2.7839
445	NM_005242	279	2.4456
446	NM_000318	252	2.4014
447	NM_006738	273	2.43616
448	NM_004962	305	2.4843
449	NM_002269	261	2.41664
450	NM_000692	854	2.93146
451	NM_012188	231	2.36361
452	NM_014809	319	2.50379
453	NM_003399	2040	3.30963
454	NM_000212	225	2.35218
455	NM_002662	209	2.32015
456	NM_003030	246	2.39094
457	NM_004561	247	2.3927
458	NM_004805	295	2.46982
459	NM_000958	224	2.35025
460	NM_006504	444	2.64738
461	NM_017569	278	2.44404
462	NM_005630	213	2.32838
463	NM_014498	226	2.35411
464	NM_000168	253	2.40312
465	NM_021135	243	2.38561
466	NM_006458	305	2.4843
467	NM_005307	344	2.53656
468	NM_000955	478	2.67943
469	NM_006953	236	2.37291
470	NM_002360	287	2.45788
471	NM_002039	333	2.52244
472	NM_007212	247	2.3927
473	NM_003582	736	2.86688
474	NM_012281	235	2.37107
475	NM_018057	214	2.33041
476	NM_005725	217	2.33646
477	NM_002392	201	2.3032
478	NM_006751	328	2.51587
479	NM_006785	211	2.32428
480	NM_006779	266	2.42488
481	NM_014888	307	2.48714
482	NM_005037	222	2.34635
483	NM_006855	276	2.44091
484	NM_005207	265	2.42325
485	NM_005604	673	2.82802
486	NM_015313	205	2.31175
487	NM_002691	251	2.39967
488	NM_024650	262	2.4183
489	NM_000836	1316	3.11926
490	NM_004707	209	2.32015
491	NM_021147	201	2.3032
492	NM_005376	225	2.35218
493	NM_014339	402	2.60423
494	NM_003108	332	2.52114
495	NM_004473	520	2.716
496	NM_014961	309	2.48996
497	NM_016447	206	2.31387
498	NM_014729	212	2.32634
499	NM_002461	347	2.54033
500	NM_004235	577	2.76118
501	NM_000189	231	2.36361
502	NM_000403	225	2.35218
503	NM_004976	253	2.40312
504	NM_001083	245	2.38917
505	NM_006531	616	2.78958
506	NM_004333	221	2.34439
507	NM_004641	279	2.4456
508	NM_005082	257	2.40993
509	NM_007023	269	2.42975
510	NM_000746	292	2.46538
511	NM_006095	209	2.32015
512	NM_003389	248	2.39445
513	NM_003745	528	2.72263
514	NM_001835	251	2.39967
515	NM_000053	218	2.33846
516	NM_013325	202	2.30535
517	NM_000411	237	2.37475
518	NM_015577	542	2.734
519	NM_000135	346	2.53908
520	NM_006315	204	2.30963
521	NM_001448	352	2.54654
522	NM_003914	792	2.89873
523	NM_004086	206	2.31387
524	NM_004612	263	2.41996
525	NM_000719	393	2.59439
526	NM_002111	246	2.39094
527	NM_014941	279	2.4456
528	NM_000245	274	2.43775
529	NM_015897	319	2.50379
530	NM_007031	222	2.34635
531	NM_005257	205	2.31175
532	NM_144720	236	2.37291
533	NM_005238	459	2.66181
534	NM_004970	3678	3.56561
535	NM_000795	638	2.80482
536	NM_014258	319	2.50379
537	NM_014907	208	2.31806
538	NM_003042	210	2.32222
539	NM_020994	217	2.33646
540	NM_001200	208	2.31806
541	NM_005934	283	2.45179
542	NM_002737	217	2.33646
543	NM_030806	206	2.31387
544	NM_014904	222	2.34635
545	NM_005338	232	2.36549
546	NM_000033	652	2.81425
547	NM_001135	730	2.86332
548	NM_001401	461	2.6637
549	NM_003619	216	2.33445
550	NM_003692	273	2.43616
551	NM_004352	1557	3.19229
552	NM_004770	281	2.44871
553	NM_004799	208	2.31806
554	NM_004987	359	2.55509
555	NM_005429	326	2.51322
556	NM_015686	350	2.54407
557	NM_016155	255	2.40654
558	NM_021012	620	2.79239
All the data of tissue specific genes was obtained from Eisenberg et.al.
